# Supplementary material for: The E3 Ubiquitin Ligase PRAJA1: A Key Regulator of Synaptic Dynamics and Memory Processes with Implications for Alzheimer’s Disease
Source: Int J Mol Sci. 2025 Mar 23;26(7):2909. doi: 10.3390/ijms26072909 (PMC11988436; doi:10.3390/ijms26072909)
Supplement: Supplementary file 1 [file ijms-26-02909-s001.zip]

Archive with 1 entries (1 files):
- ijms-3487495-supplementary.pdf
